# Supplementary material for: Women with IBD Show Higher Psychophysiological Burden in Comparison to Men with IBD
Source: J Clin Med. 2024 Dec 20;13(24):7806. doi: 10.3390/jcm13247806 (PMC11728100; doi:10.3390/jcm13247806)
Supplement: Supplementary file 1 [file jcm-13-07806-s001.zip]

Archive with 1 entries (1 files):
- jcm-3342153-supplementary.pdf
